# Supplementary material for: The biology of lysine acetylation integrates transcriptional programming and metabolism
Source: Nutr Metab (Lond). 2011 Mar 3;8:12. doi: 10.1186/1743-7075-8-12 (PMC3060110; doi:10.1186/1743-7075-8-12)
Supplement: Additional file 3 — List of lysine-acetylated proteins associated with enzymes involved in metabolic pathways. [file 1743-7075-8-12-S3.XLS]

## Sheet: TCA cycle
ACETYLATED PROTEINS INVOLVED TCA CYCLE
UNIPROT_ACCESSION	GENE NAME	Related Genes	Species
Q4LE36, P53396, Q8N9C4	ATP citrate lyase	RG	Homo sapiens
Q71UF1, Q99798	aconitase 2, mitochondrial	RG	Homo sapiens
Q0QEL2, O75390	citrate synthase	RG	Homo sapiens
Q9HAN0, P10515, Q16791, Q86YI5, Q01991, Q53EP3	dihydrolipoamide S-acetyltransferase	RG	Homo sapiens
Q7LDY7, Q6LEQ7, Q86TQ8, Q6IBS5, P36957, Q86TW7, Q86SW4, Q16187	dihydrolipoamide S-succinyltransferase (E2 component of 2-oxo-glutarate complex); dihydrolipoamide S-succinyltransferase pseudogene (E2 component of 2-oxo-glutarate complex)	RG	Homo sapiens
P09622	dihydrolipoamide dehydrogenase	RG	Homo sapiens
P07954	fumarate hydratase	RG	Homo sapiens
Q6FI37, Q0QER2, Q6FIA4, O75874, Q7Z3V0, Q6FHQ6, Q567U4	isocitrate dehydrogenase 1 (NADP+), soluble	RG	Homo sapiens
Q53GL5, P48735, Q13584	isocitrate dehydrogenase 2 (NADP+), mitochondrial	RG	Homo sapiens
P50213, Q53GF8	isocitrate dehydrogenase 3 (NAD+) alpha	RG	Homo sapiens
Q9NUZ0, Q9UIC5, O43837	isocitrate dehydrogenase 3 (NAD+) beta	RG	Homo sapiens
P40925	malate dehydrogenase 1, NAD (soluble)	RG	Homo sapiens
Q6FHZ0, Q0QF37, Q75MP7, A8K414, P40926, Q75MT9	malate dehydrogenase 2, NAD (mitochondrial)	RG	Homo sapiens
Q02218	oxoglutarate (alpha-ketoglutarate) dehydrogenase (lipoamide)	RG	Homo sapiens
P11498	pyruvate carboxylase	RG	Homo sapiens
Q99724, Q9UNV7, Q5JPU1, P08559, Q5JPU2, Q53GE3, Q53H41, Q5JPU0, Q5JPU3, Q5JPT9, Q6LCA3, P78557, Q5JPT8, Q9NP11, Q99725	pyruvate dehydrogenase (lipoamide) alpha 1	RG	Homo sapiens
P29803	pyruvate dehydrogenase (lipoamide) alpha 2	RG	Homo sapiens
P11177	pyruvate dehydrogenase (lipoamide) beta	RG	Homo sapiens
Q9Y436, Q96I99, Q3ZCW5	similar to sucb; succinate-CoA ligase, GDP-forming, beta subunit	RG	Homo sapiens
P31040, A8K5J6, Q59GW8, Q0QF12, Q8IW48	succinate dehydrogenase complex, subunit A, flavoprotein (Fp)	RG	Homo sapiens
Q9P2R7, Q5T9Q4, Q6N0B1, Q9Y4T0, Q5T9Q5, Q7Z503, Q5T9Q6	succinate-CoA ligase, ADP-forming, beta subunit	RG	Homo sapiens
P53597, Q6IAL5	succinate-CoA ligase, alpha subunit	RG	Homo sapiens

## Sheet: Glycolysis
ACETYLATED PROTEINS INVOLVED IN GLYCOLYSIS
UNIPROT_ACCESSION	GENE NAME
Q2QD09, Q6FHP9, P60174, Q53HE2	TPI1 pseudogene; triosephosphate isomerase 1
Q7Z5G3, Q9H7Q4, Q1RMZ4, Q6ZV30, Q9NUB1	acyl-CoA synthetase short-chain family member 1
Q9H9U4, A6NE90, Q6DKJ3, Q96FY7, Q9NR19, Q68CU9, Q8N238, Q5QPH3	acyl-CoA synthetase short-chain family member 2
Q6FI45, Q5U043, Q6IRT1, P11766	alcohol dehydrogenase 5 (class III), chi polypeptide, pseudogene 4; alcohol dehydrogenase 5 (class III), chi polypeptide
Q6PKA6, Q8N9T9, P30838, A8K828	aldehyde dehydrogenase 3 family, memberA1
P49189	aldehyde dehydrogenase 9 family, member A1
Q6FI10, Q9UCN2, P04075	aldolase A, fructose-bisphosphate
P09972	aldolase C, fructose-bisphosphate
Q9HAN0, P10515, Q16791, Q86YI5, Q01991, Q53EP3	dihydrolipoamide S-acetyltransferase
P09622	dihydrolipoamide dehydrogenase
P06733, Q53FT9, Q9BT62, Q53HR3, Q96GV1, Q9UCH6	enolase 1, (alpha)
Q9BRD3, P06744	glucose phosphate isomerase
Q5ZEY3, Q2TSD0, P04406, Q16768, Q0QET7, Q53X65	glyceraldehyde-3-phosphate dehydrogenase-like 6; hypothetical protein LOC100133042; glyceraldehyde-3-phosphate dehydrogenase
P00338, Q9UDE9, A8MXQ4	lactate dehydrogenase A
P07195, Q5U077	lactate dehydrogenase B
Q8WTZ9, Q5VSR7, Q01813, Q5VSR8, Q49A78	phosphofructokinase, platelet
Q9H1D2, P36871, Q16106	phosphoglucomutase 1
Q96G03, Q4W5D6	phosphoglucomutase 2
P00558, A8K4W6	phosphoglycerate kinase 1
P07205	phosphoglycerate kinase 2
Q0D2Q6, P18669, Q6FHK8, Q53G35, Q6P6D7, Q6FHU2	phosphoglycerate mutase 1 (brain)
P15259	phosphoglycerate mutase 2 (muscle)
Q5JPN2, Q8N0Y7	phosphoglycerate mutase family member 4
Q99724, Q9UNV7, Q5JPU1, P08559, Q5JPU2, Q53GE3, Q53H41, Q5JPU0, Q5JPU3, Q5JPT9, Q6LCA3, P78557, Q5JPT8, Q9NP11, Q99725	pyruvate dehydrogenase (lipoamide) alpha 1
P29803	pyruvate dehydrogenase (lipoamide) alpha 2
P11177	pyruvate dehydrogenase (lipoamide) beta
Q16715, Q16716, P30613	pyruvate kinase, liver and RBC
Q9UK31, Q504U3, P14618, Q8WUW7, A6NFK3, Q9NYI7, Q9UKK4	similar to Pyruvate kinase, isozymes M1/M2 (Pyruvate kinase muscle isozyme) (Cytosolic thyroid hormone-binding protein) (CTHBP) (THBP1); pyruvate kinase, muscle

## Sheet: Fatty Acid Metabolism
ACETYLATED PROTEINS INVOLVED IN FATTY ACID METABOLISM
UNIPROT_ACCESSION	GENE NAME
Q9H7G2, Q96CM8	acyl-CoA synthetase family member 2
A8K4J8, Q8N2F7, Q4G176, Q6P2C7, Q6INA0	acyl-CoA synthetase family member 3
Q8TAF6, O60488	acyl-CoA synthetase long-chain family member 4
Q5T4U4, Q5HYG7, Q5T4U5, P11310	acyl-Coenzyme A dehydrogenase, C-4 to C-12 straight chain
Q5SQN6, P45954	acyl-Coenzyme A dehydrogenase, short/branched chain
P49748, Q53HR2	acyl-Coenzyme A dehydrogenase, very long chain
Q15067, Q7Z3W5	acyl-Coenzyme A oxidase 1, palmitoyl
P43155, Q5T952	carnitine acetyltransferase
Q53G79, P23786	carnitine palmitoyltransferase 2
Q96DC0, A8K512, P42126	dodecenoyl-Coenzyme A delta isomerase (3,2 trans-enoyl-Coenzyme A isomerase)
Q13011, A8K745	enoyl Coenzyme A hydratase 1, peroxisomal
P30084	enoyl Coenzyme A hydratase, short chain, 1, mitochondrial
Q58EZ5, A8K6Y3, Q08426	enoyl-Coenzyme A, hydratase/3-hydroxyacyl Coenzyme A dehydrogenase
Q16836, Q4W5B4	hydroxyacyl-Coenzyme A dehydrogenase
Q53TA2, P40939, Q53T69, Q9UQC5	hydroxyacyl-Coenzyme A dehydrogenase/3-ketoacyl-Coenzyme A thiolase/enoyl-Coenzyme A hydratase (trifunctional protein), alpha subunit
Q9T2V8, P55084	hydroxyacyl-Coenzyme A dehydrogenase/3-ketoacyl-Coenzyme A thiolase/enoyl-Coenzyme A hydratase (trifunctional protein), beta subunit
Q9UBA4, Q59H27, P51659	hydroxysteroid (17-beta) dehydrogenase 4
P42765	hypothetical LOC648603; acetyl-Coenzyme A acyltransferase 2

## Sheet: Pyruvate Metabolsim
ACETYLATED PROTEINS INVOLVED IN PYRUVATE METABOLISM
UNIPROT_ACCESSION	GENE NAME
P24752, Q96FG8	acetyl-Coenzyme A acetyltransferase 1
Q9BWD1, Q59GW6	acetyl-Coenzyme A acetyltransferase 2
Q13085, Q7Z5W8, Q59FY4	acetyl-Coenzyme A carboxylase alpha
Q7Z5G3, Q9H7Q4, Q1RMZ4, Q6ZV30, Q9NUB1	acyl-CoA synthetase short-chain family member 1
Q9H9U4, A6NE90, Q6DKJ3, Q96FY7, Q9NR19, Q68CU9, Q8N238, Q5QPH3	acyl-CoA synthetase short-chain family member 2
P49189	aldehyde dehydrogenase 9 family, member A1
P15121, Q6FGA4, Q6ICP2, Q59EL5	aldo-keto reductase family 1, member B1 (aldose reductase)
Q9HAN0, P10515, Q16791, Q86YI5, Q01991, Q53EP3	dihydrolipoamide S-acetyltransferase
P09622	dihydrolipoamide dehydrogenase
Q04760, Q59EL0	glyoxalase I
A8K290, Q16775	hydroxyacylglutathione hydrolase
P00338, Q9UDE9, A8MXQ4	lactate dehydrogenase A
P07195, Q5U077	lactate dehydrogenase B
P40925	malate dehydrogenase 1, NAD (soluble)
Q6FHZ0, Q0QF37, Q75MP7, A8K414, P40926, Q75MT9	malate dehydrogenase 2, NAD (mitochondrial)
P48163, Q8WVX2	malic enzyme 1, NADP(+)-dependent, cytosolic
P23368, Q9BWL6	malic enzyme 2, NAD(+)-dependent, mitochondrial
Q16798, Q8TBJ0, Q8NAS5, Q6TCH8	malic enzyme 3, NADP(+)-dependent, mitochondrial
P11498	pyruvate carboxylase
Q99724, Q9UNV7, Q5JPU1, P08559, Q5JPU2, Q53GE3, Q53H41, Q5JPU0, Q5JPU3, Q5JPT9, Q6LCA3, P78557, Q5JPT8, Q9NP11, Q99725	pyruvate dehydrogenase (lipoamide) alpha 1
P29803	pyruvate dehydrogenase (lipoamide) alpha 2
P11177	pyruvate dehydrogenase (lipoamide) beta
Q16715, Q16716, P30613	pyruvate kinase, liver and RBC
Q9UK31, Q504U3, P14618, Q8WUW7, A6NFK3, Q9NYI7, Q9UKK4	similar to Pyruvate kinase, isozymes M1/M2 (Pyruvate kinase muscle isozyme) (Cytosolic thyroid hormone-binding protein) (CTHBP) (THBP1); pyruvate kinase, muscle
